# Supplementary material for: Transcriptome Analysis Reveals a Diverse Range of Novel Viruses in Australian Sugarcane Soldier Fly (Inopus flavus) Larvae
Source: Viruses. 2024 Mar 27;16(4):516. doi: 10.3390/v16040516 (PMC11054854; doi:10.3390/v16040516)
Supplement: Supplementary file 1 [file viruses-16-00516-s001.zip]

Archive with 1 entries (1 files):
- viruses-2933939-supplementary.pdf
